# Supplementary material for: The effects of plasma chromium on lipid profile, glucose metabolism and cardiovascular risk in type 2 diabetes mellitus. A case - control study
Source: PLoS One. 2018 Jul 5;13(7):e0197977. doi: 10.1371/journal.pone.0197977 (PMC6033385; doi:10.1371/journal.pone.0197977)
Supplement: S1 File — (XLSX) [file pone.0197977.s001.xlsx]

## Sheet: CASES
SERIAL #	AGE	SEX	ON-SET	TREATMENT	FBS (mmol/l)	MID-ARM (cm)	HEIGHT( M)	HEIGHT(METRES	HEIGHT(cm)	WAIST(cm)	HIP (cm)	WEIGHT (Kg)	THIGH(cm)	SBP(mmHg)	DBP(cm)	BMI	WHR	WTR	TOTAL CHOL(mmol/L)	HDL-C(mmol/L)	TRIGLYC(mmol/L)	LDL-C(mmol/L)	Na (mmol/L)	K (mmol/L)	CL(mmol/L)	Mg(mmol/L)	Cr(mg/L)	insulin(µIU/mL)	hsCRP(mg/L)	HOMA-IR
D1	59	F	44	MET./GLIB.	10.9	28.4	2.6569	1.63	163	95	96	69.2	52	130	80	26.1	0.99	1.83	8.3	1.939	4.298	6.63	112	3.1	88	0.8	0.248	9.6	2.7	4.7
D2	57	M	51	MET./GLIB.	11.4	29.2	3.1684	1.78	178	108	105.6	90.4	57	137	97	28.5	1.02	1.89	6.3	1.328	1.528	5.9	132	4	103	0.9	0.001	6.5	3	3.3
D3	59	F	49	//	11.1	30	2.5281	1.59	159	93	97	64.6	54	144	97	25.6	0.96	1.72	5	0.898	0.969	4.83	126	3.9	101	0.6	0.001	25.42	6.6	12.5
D4	60	M	55	"	8.1	21.3	2.56	1.6	160	82	80.7	48.8	41.7	99	77BP	19.1	1.02	1.97	2	0.215	0.593	2.04	127	3.8	101	0.3	0.001	5.3	6.3	1.9
D5	51	M	48	"	11	28.3	3.0276	1.74	174	96.1	97	77.1	45	130	90	25.5	0.99	2.14	6.1	2.01	1.322	5.6	159	4.6	113	1	0.001	3.6	12.3	1.8
D6	48	F	40	"	5.8	30.9	2.7225	1.65	165	86	99	72.1	58	139	101BP	26.5	0.87	1.48	4.2	1.616	0.422	4.1	148	3.7	106	10.4	0.001	16.6	0.4	4.3
D7	49	M	43	"	8.1	28.3	2.7556	1.66	166	91.5	96	69	56	140	90	25	0.95	1.63	4	1.867	0.695	3.74	155	4.3	114	0.6	0.001	3.71	0.5	1.3
D8	48	M	47	"	8.6	22.6	3.4596	1.86	186	73	84.8	61.2	39	126	84	17.7	0.86	1.87	3.8	1.903	0.866	3.47	151	4.7	111	0.7	0.001	7.2	9.9	2.8
D9	52	F	45	"	12.6	32	2.6569	1.63	163	98	103.5	70.6	50	123	89	26.6	0.95	1.96	4.7	1.759	1.083	4.32	145	5.3	101	0.7	0.001	7.2	9.9	4
D10	50	F	40	"	18.5	34.5	2.5921	1.61	161	104	112	77.8	55	153	90	30	0.93	1.89	5.6	1.651	3.295	4.51	131	4	107	0.8	0.001	5.5	6.3	4.5
D11	56	F	44	"	15.5	34	2.5921	1.61	161	106	102	78	52	148	100	30.1	1.04	2.04	4.9	1.544	2.257	4.2	136	4.4	111	0.9	0.001	4.5	2.9	3.1
D12	51	F	50	"	5.7	37	2.89	1.7	170	114	116	101.9	61	127	85	35.3	0.98	1.87	4.1	1.687	0.844	3.82	135	4	105	0.9	0.001	17.7	8.7	4.5
D13	55	F	50	"	15.4	33.5	2.7225	1.65	165	102	105	77.5	55.5	142	84	28.6	0.97	1.84	3.4	1.149	0.969	3.2	120	3.8	96	0.9	0.001	8	2.9	5.5
D14	49	M	43	"	4.3	23	3.0976	1.76	176	67	83	54.3	41	142	90	17.5	0.81	1.63	2.9	1.149	0.787	2.72	122	3.3	99	0.7	0.001	7.2	9.9	1.4
D15	42	F	42	"	9.3	40	2.73903	1.655	165.5	108	105	86.4	59	130	90BP	31.5	1.03	1.83	4.5	1.795	1.482	4	134	3.5	104	0.8	0.474	4.8	7.2	2
D16	59	F	47	"	9.6	24	2.4964	1.58	158	87	86.5	50.8	43	137	85	20.4	1.01	2.02	6.3	1.472	2.189	5.7	129	4	105	0.8	0.001	8.2	14.4	3.5
D17	64	M	60	"	5.1	26	2.8561	1.69	169	76	87	61.8	48.5	140	90	21.6	0.87	1.57	2.8	1.508	0.684	2.6	130	5.2	103	0.9	0.062	7.6	6	1.7
D18	62	M	60	"	25.5	26	2.9929	1.73	173	89.5	68	63.5	47	150	90	21.2	1.32	1.9	4.7	1.328	1.847	4.21	122	4.1	98	1	0.001	16.6	5	18.8
D19	66	F	63	"	9.6	33	2.5281	1.59	159	99	117	79.9	53	150	85	31.6	0.85	1.87	4.5	1.292	1.55	4.1	132	4.1	104	0.9	0.001	4.6	10.5	2
D20	40	M	38	"	4.6	25.5	2.7556	1.66	166	95	86.5	56.2	46	150	80	20.4	1.1	2.07	4	1.077	1.516	3.7	129	3.2	99	0.9	0.001	7	12.3	1.4
D21	60	F	61	"	7.3	31	2.4964	1.58	158	94.5	102	69.8	54	152	90	28	0.93	1.75	4.7	2.334	0.855	4.3	133	3.8	105	2.4	0.001	4.9	11.9	1.6
D22	41	F	37	"	9.3	32.5	2.7889	1.67	167	106	107.5	85.5	57	158	100	30.7	0.99	1.86	5.2	2.441	0.923	4.75	129	2.9	97	0.8	0.001	10	16	4.1
D23	50	F	40	"	10.6	24.5	2.6244	1.62	162	87	88.5	59.3	47.5	160	90	22.6	0.98	1.83	4.5	1.759	1.379	4.02	132	4.2	103	0.8	0.001	6.2	2.6	2.9
D24	42	F	29	"	10	24	2.5281	1.59	159	76	87.5	52.1	42.5	120	85	20.6	0.87	1.79	2.7	0.682	2.109	2.41	133	3.9	107	0.7	0.049	6.4	1.3	2.8
D25	65	F	55	"	10	28	2.5921	1.61	161	85	99	63.9	49.5	154	86	24.7	0.86	1.72	5.4	2.369	1.14	4.86	131	4.3	103	0.9	0.041	4.5	6.8	2
D26	62	F	62	"	6.1	21	2.5281	1.59	159	71	83.5	43.4	41.5	150	90	17.2	0.85	1.71	3.1	1.149	0.809	2.91	117	3	94	0.6	0.001	6.7	1.4	1.8
D27	51	F	51	"	7.6	34	2.5281	1.59	159	108	112	83.8	63	160	91	33.1	0.96	1.71	5.3	1.292	1.072	5.02	126	4	100	0.7	0.001	8	11.9	2.7
D28	40	M	40	"	6.8	23	2.9584	1.72	172	68	85	54.1	46	104	70	18.3	0.8	1.48	3.4	0.898	1.607	3.11	128	3.6	101	0.7	0.001	5.5	0.2	1.7
D29	52	F	52	"	9.2	28	2.7225	1.65	165	85.6	96	71	45.5	130	80	26.1	0.89	1.88	5.3	0.862	1.824	4.99	129	3.1	101	0.7	0.001	7	2	2.9
D30	55	F	52	"	7.6	26.7	2.3716	1.54	154	83.1	92.6	64	48.4	160	70 BP	27	0.9	1.72	4.9	0.826	1.345	4.68	118	3.7	97	0.5	0.001	18	8.8	6.1
D31	65	F	60	"	9.1	31.2	2.4649	1.57	157	91.5	98.2	67	45	110	70	27.2	0.93	2.03	4.5	0.718	1.368	4.3	128	4.4	103	0.7	0.051	5.1	1.1	2.1
D32	45	F	41	"	6.2	32	2.7225	1.65	165	101	112	83	43	147	95	30.5	0.9	2.35	3.1	0.467	0.695	3.04	125	3.4	99	0.7	0.001	3.8	13.4	1.1
D33	53	F	53	"	7.9	32.5	2.56	1.6	160	97	102	76	55	146	97 BP	29.7	0.95	1.76	6.7	0.754	2.497	6.32	131	4.1	106	0.8	0.001	4.4	5.1	1.5
D34	51	F	51	MET./GLIB.	9.6	32.5	2.1316	1.46	146	90	91.1	58	41.4	150	80	27.2	0.99	2.17	3.2	0.395	1.015	3.12	126	3.9	102	0.7	0.001	4.6	17.7	2
D35	32	F	28	"	11	42	2.8561	1.69	169	113	131	119	68	147	97 BP	41.7	0.86	1.66	4.4	0.539	0.821	4.31	126	3.8	103	0.6	0.001	6.2	3.3	3
D36	56	M	51	"	6.7	25	3.0276	1.74	174	78.5	87.9	67	44	123	82	22.1	0.89	1.78	3.5	0.61	1.505	3.32	129	3.5	104	0.7	0.001	7.7	12.3	2.3
D37	61	M	61	"	7	30	2.9929	1.73	173	103.8	114	84	49.3	166	94	28.1	0.91	2.11	5.7	0.503	3.454	5.35	127	3.9	100	0.9	0.001	3.6	0.2	1.1
D38	32	M	31	"	7.4	20	2.1025	1.45	145	65	70	38	40	92	71	18.1	0.93	1.63	2.5	0.395	0.798	2.44	125	3.9	97	0.5	0.001	3.7	0.1	1.2
D39	67	F	56	"	14.2	35.5	2.7225	1.65	165	109	119	88	55	172	122	32.3	0.92	1.98	6.9	1.005	3.671	6.16	126	4.4	104	0.9	0.001	6.2	2.9	3.9
D40	55	F	40	"	8.2	35	2.3716	1.54	154	105	115	83	56	160	100	35	0.91	1.88	5.3	0.503	1.368	5.16	129	3.8	103	0.7	0.001	5.2	1.4	1.9
D41	63	F	43	"	10.6	27.2	2.3716	1.54	154	91	103.9	64	45	150	90BP	27	0.88	2.02	5.4	0.574	2.599	5.1	128	3.6	102	0.8	0.001	6.4	16.2	3
D42	60	F	56	"	9.1	25.5	2.4336	1.56	156	74	90	57	49	160	90BP	23.4	0.82	1.51	6.6	0.503	1.585	6.44	132	4.1	110	0.9	0.001	9.4	3.4	3.8
D43	47	M	46	"	7.4	31	3.0276	1.74	174	89	100	69	46	110	80	22.8	0.89	1.94	4	0.395	0.821	3.94	130	4	104	0.8	0.001	7.4	6.3	2.4
D44	50	F	46	"	6.3	26	2.6569	1.63	163	68.7	85.9	55	44.2	130	70BP	20.7	0.8	1.55	3.8	0.287	1.037	3.74	125	3.5	98	0.7	0.001	8.1	3.8	2.3
D45	52	F	51	"	8.3	29	2.3104	1.52	152	89.8	101	69	52.4	160	90BP	29.9	0.89	1.71	6.1	0.323	1.573	6	160	5.5	125	0.8	0.001	8.2	6.1	3
D46	54	F	54	"	11.3	39	2.35622	1.535	153.5	111	126	88	63	120	70	37.4	0.88	1.76	4.1	1.221	2.28	3.54	135	4.1	101	0.7	0.001	8.7	18.8	4.4
D47	66	F	66	"	6.4	29.8	2.56	1.6	160	97.2	97	70	48.1	200	100BP	27.3	1	2.02	5.1	1.436	1.436	4.69	163	4.6	119	1	0.001	4.7	0.3	1.3
D48	47	F	41	"	12	34.1	2.6896	1.64	164	96	103.9	85	55.1	140	80	31.6	0.92	1.74	5	1.616	1.425	4.54	154	5.1	114	0.9	0.001	4.2	13.2	2.2
D49	54	M	54	Daonil	16.4	25.6	2.7889	1.67	167	87.5	93.5	69	44.5	120	60	24.7	0.94	1.97	5.4	1.4	2.166	4.79	152	5.2	107	1.1	0.001	3.9	15.1	2.8
D50	53	M	50	MET./GLIB.	27.3	21.5	2.8224	1.68	168	67.3	81.5	51	34.2	100	60	18.1	0.83	1.97	2.8	1.472	0.844	2.55	141	6	105	0.9	0.001	54	21.5	65.5
D51	51	F	48	MET./GLIB.	8.3	33.6	2.4025	1.55	155	107	102	78	50	140	90BP	32.5	1.04	2.14	3	1.508	1.425	2.57	154	4.4	113	0.7	0.001	60.4	0.6	22.3
D52	68	F	64	MET./GLIB.	14.8	31.5	2.5281	1.59	159	101.4	101	81	50.4	110	70	32	1	2.01	5.5	1.508	0.821	5.25	151	5.1	111	0.9	0.001	80.5	5.6	53
D53	43	F	41	MET./GLIB.	16.3	24.2	2.1904	1.48	148	76.5	82.6	46	42	116	70	21	0.93	1.82	3.7	1.831	0.912	3.37	144	4.1	107	0.6	0.001	5.1	20	3.7
D54	59	M	50	MET./GLIB.	12.1	23.1	2.4336	1.56	156	74.9	85.5	52.1	41	158	79BP	21.4	0.88	1.83	4.6	1.508	2.12	3.96	152	4.9	111	0.8	0.001	13.6	12.3	7.3
D55	53	F	53	"	6.6	27	2.85272	1.689	168.9	91.3	118.6	83.1	57.1	130	90BP	29.1	0.77	1.6	3.2	1.616	2.474	2.4	154	4.6	113	0.8	0.001	6.3	10	1.9
D56	49	F	45	"	10.3	27.8	2.63088	1.622	162.2	90.4	100.9	67	47.2	130	100BP	25.6	0.9	1.92	3	1.508	1.06	2.68	160	5.2	121	0.9	0.001	4.3	5	2
D57	62	F	49	MET./GLIB.	9.8	34.4	2.5921	1.61	161	120.3	127	98.2	57.1	110	90BP	37.9	0.95	2.11	4.8	1.795	1.197	4.37	157	5.1	116	0.7	0.001	11.8	9.1	5.1
D58	50	F	40	MET./GLIB.	8.7	37	2.2201	1.49	149	101.4	109	75.8	57.2	170	100BP	34.1	0.93	1.77	5.6	1.544	0.73	5.38	149	4.6	108	0.7	0.001	18.9	6.4	7.3
D59	38	F	26	MET./GLIB.	4.6	35	2.6896	1.64	164	99	101	79.1	56	120	70BP	29.4	0.98	1.77	3	1.544	0.422	2.87	154	4.1	112	1	0.001	4.7	0.3	1
D60	52	F	40	MET./GLIB.	7.7	25.8	2.4964	1.58	158	87	88.6	61.8	46.8	140	100BP	24.8	0.98	1.86	4	1.975	1.109	3.56	160	4.4	114	10.7	0.001	39.9	6.5	13.7
D61	52	F	47	MET./GLIB.	8.5	32.2	2.4336	1.56	156	97.3	105.1	72.9	50	150	90BP	30	0.93	1.95	6.6	1.723	1.436	6.11	155	5.1	113	0.8	0.001	16.9	7.5	6.4
D62	52	M	52	MET./GLIB.	11.1	27	2.7225	1.65	165	89	108	73.6	48	140	100	27	0.82	1.85	4	1.975	1.109	3.56	160	4.4	114	10.7	0.001	39.9	6.5	19.7
D63	69	M	57	MET./GLIB.	8.1	29.6	2.4025	1.55	155	91.4	89.2	67	41.8	120	80	27.9	1.02	2.19	4.4	1.149	2.041	3.93	155	4.3	113	1.1	0.001	86.4	1.9	31.1
D64	60	F	58	MET./GLIB.	8	29	2.5568	1.599	159.9	101.4	107.5	84	54.5	115	70	32.9	0.94	1.86	8.8	1.616	5.392	7.06	154	4.6	111	1.5	0.001	4.1	12.9	1.5
D65	63	M	58	MET./GLIB.	9.2	30.4	2.94123	1.715	171.5	103.8	98.4	83	50.6	120	80	28.2	1.06	2.05	3.4	1.041	0.866	3.22	151	4.5	110	1	0.001	4.2	3.8	1.7
D66	57	F	57	MET./GLIB.	5.1	33	2.7159	1.648	164.8	91.6	110	88	52.6	150	90	32.4	0.83	1.74	4.8	1.903	0.901	4.46	152	4.7	109	1.1	0.001	4.8	7.3	1.1
D67	58	M	54	MET./GLIB.	14.3	29.6	3.0276	1.74	174	89.5	93.5	76	43.5	130	80	25.1	0.96	2.06	3.2	1.257	1.767	2.76	147	4.6	109	0.9	0.001	5.1	17.6	3.2
D68	57	F	55	MET./GLIB.	12	33.5	2.89	1.7	170	108	102	95	55.6	108	70	32.9	1.06	1.94	6.1	1.4	2.326	5.45	156	4.6	115	1.1	0.001	18.3	5.7	9.8
D69	50	F	46	MET./GLIB.	8.2	25.8	2.7225	1.65	165	80.6	89.5	60.8	43.2	150	80	22.3	0.9	1.87	3.6	1.4	0.844	3.36	161	4.7	116	0.8	0.001	4.4	3.3	1.6
D70	49	F	48	MET./GLIB.	9.2	37.1	2.7225	1.65	165	102	121.5	99.3	63	160	100 BP	36.5	0.84	1.62	3.7	1.831	0.673	3.45	159	4.9	119	0.7	0.001	3.9	0.8	1.6
D71	49	F	44	MET./GLIB.	11.6	29	2.7556	1.66	166	95.9	95.5	75.3	46.6	160	100 BP	27.3	1	2.06	6.6	2.19	1.493	5.95	160	4.4	120	0.7	0.001	3.9	0.4	2
D72	57	F	55	MET./GLIB.	8.7	31.2	2.7225	1.65	165	103.3	101.1	80.7	48.6	120	90 BP	29.6	1.02	2.13	4.7	2.944	1.22	3.98	161	5.6	120	0.7	0.001	4.1	1.6	1.6
D73	47	M	46	MET./GLIB.	12.1	30	3.15062	1.775	177.5	91.5	97.3	83.4	56.7	130	90 BP	26.5	0.94	1.61	2.7	1.041	0.627	2.57	154	4.4	116	0.6	0.001	42	22.6	22.6
D74	45	F	45	MET./GLIB.	11.3	38.5	2.89	1.7	170	101.5	116	105	59	120	90 BP	36.3	0.88	1.72	4.2	1.795	1.117	3.8	161	3.9	115	0.7	0.001	4	11.1	2
D75	44	M	44	MET./GLIB.	13	32.4	2.97563	1.725	172.5	98.2	97.2	85.1	49.8	140	90 BP	28.6	1.01	1.97	4.2	1.149	5.164	3.01	149	4.3	111	0.7	0.001	6.8	4.4	3.9
D76	37	F	37	MET./GLIB.	5.1	32	2.6244	1.62	162	102	105.6	93.5	62.8	120	80	35.6	0.97	1.62	5.6	2.477	1.949	4.64	143	4.7	112	0.6	0.685	3.7	1.1	0.8
D77	47	M	45	MET./GLIB.	27.1	18.8	2.89	1.7	170	55.4	69.8	37.5	78	130	80	23.3	0.79	0.71	2.8	1.723	1.083	2.43	152	4.4	117	0.6	0.07	3.5	1.5	4.2
D78	47	F	41	MET./GLIB.	15.7	31	2.9584	1.72	172	101	104	84.2	51	120	90	28.5	0.97	1.98	2.7	1.328	1.847	2.21	153	4.6	114	0.6	0.12	4.5	0.7	3.2
D79	58	F	54	MET./GLIB.	18.4	29	2.6244	1.62	162	87	91	62.5	46	120	80	23.8	0.96	1.89	4.6	2.01	1.026	4.19	156	4.5	117	0.7	0.033	17.5	0.2	14.3
D80	44	M	44	MET./GLIB.	14.5	27	2.9929	1.73	173	77	94	68.1	48	110	70	22.8	0.82	1.6	4.5	1.651	0.787	4.24	138	4.9	111	0.7	0.001	42	22.6	27.1
D81	53	M	49	MET./GLIB.	9.7	28	2.9584	1.72	172	95	103	77.7	56	130	70	26.3	0.92	1.7	3.3	1.292	0.832	3.09	125	4.9	103	0.6	0.084	5.2	0.1	2.2
D82	54	F	54	MET./GLIB.	7	31	2.6896	1.64	164	105	102	80.1	53	160	100 BP	29.8	1.03	1.98	6.3	2.262	1.117	5.79	144	5.4	102	0.7	0.047	5.6	14.6	1.8
D83	54	M	42	MET./GLIB.	11.7	30	2.7556	1.66	166	104	103	85.2	59	140	90 BP	30.9	1.01	1.76	5.1	1.58	1.345	4.67	141	5	112	0.7	0.07	70	8.4	36.4
D84	60	M	58	MET./GLIB.	8.9	32.9	2.6244	1.62	162	104	110.2	83	62.5	140	70 BP	31.6	0.94	1.66	5.4	2.046	2.417	4.41	136	4.5	99	0.7	0.608	5.5	11.2	2.2
D85	55	F	54	MET./GLIB.	11.2	27.2	2.89	1.7	170	91.6	94.9	77.1	50.4	120	80	26.7	0.97	1.82	4.3	1.364	0.638	4.13	141	5.1	117	0.7	0.109	5.23	7.5	2.6
D86	55	F	53	MET./GLIB.	10.7	35.5	2.48062	1.575	157.5	102	99	80.9	56.1	120	80 BP	32.6	1.03	1.82	3.8	1.508	1.573	3.33	125	5	99	0.7	0.191	6.5	6.6	3.1
D87	61	F	58	MET./GLIB.	6.6	29	2.3104	1.52	152	98.5	94.5	70.3	50.1	110	80 BP	30.4	1.04	1.97	3.3	1.759	0.627	3.08	130	4.5	109	0.7	0.058	9.1	7	2.7
D88	39	F	35	MET./GLIB.	7.6	26.8	2.5921	1.61	161	83.5	96.5	64.3	48.8	120	80 BP	24.8	0.87	1.71	2.8	1.364	0.422	2.68	135	5.1	102	0.6	0.099	8.9	1.6	3
D89	38	F	38	MET./GLIB.	4.7	40.8	2.69616	1.642	164.2	116.1	115.8	107.7	62.4	90	60 BP	40	1	1.86	4.6	1.651	1.174	4.21	136	4.9	111	0.7	0.162	7.6	8.6	1.6
D90	46	F	45	MET./GLIB.	10.3	33.2	2.3409	1.53	153	107.4	103	76.6	54.6	140	90 BP	32.7	1.04	1.97	6.1	2.154	6.1	3.47	126	4.5	88	0.6	0.118	8.9	14.4	4.1
D91	46	F	41	MET./GLIB.	10.1	32.9	2.56	1.6	160	97.1	105.4	77.2	54.6	140	80	30.2	0.92	1.78	3.8	1.831	0.536	3.6	138	4.8	99	0.8	0.505	6.7	4.5	3
D92	47	F	38	MET./GLIB.	12.8	29	2.5281	1.59	159	98	106	71.5	52	130	90	28.3	0.93	1.89	5.2	1.723	1.197	4.79	141	4.3	91	0.7	0.092	14.9	4.6	8.5
D93	42	F	42	MET./GLIB.	10.6	29	2.7225	1.65	165	90	100	68	55	140	80	25	0.9	1.64	4.8	1.903	0.604	4.57	133	4.3	100	0.9	0.09	12.3	1.3	5.8
D94	60	F	60	MET./GLIB.	5.8	31	2.3409	1.53	153	97	112	82.7	62	130	90	35.3	0.87	1.57	5.7	2.19	1.049	5.24	137	3.9	105	0.8	0.092	7.2	12.5	1.9
D95	45	F	44	MET./GLIB.	15.2	28	2.7889	1.67	167	84	91	60.8	48	110	70	21.8	0.92	1.75	4.1	1.221	1.562	3.72	132	4.3	100	0.8	0.145	4.9	19.5	3.3
D96	49	F	48	MET./GLIB.	4.9	31	2.5921	1.61	161	100	109	84.9	56	100	70	32.8	0.92	1.79	4.6	1.436	0.616	4.42	140	3.6	109	0.9	0.05	65.4	8.7	14.2
D97	54	F	53	MET./GLIB.	13.3	32	2.2801	1.51	151	91	98	70.6	50	150	90	31	0.93	1.82	4.6	1.257	0.958	4.36	137	4.3	104	0.8	0.035	3	0.9	1.8
D98	55	M	50	MET./GLIB.	6.1	27	2.6896	1.64	164	69	87	53	46	110	72	19.7	0.79	1.5	3.5	1.364	0.376	3.4	135	4	101	0.8	0.04	2.3	5.6	0.6
D99	56	M	56	MET./GLIB.	6.6	39.2	3.0625	1.75	175	127	118	117.2	60	130	80	38.3	1.08	2.12	4.1	1.292	0.775	3.9	134	3.7	103	0.8	0.086	3.1	0.6	0.9
D100	62	M	55	MET./GLIB.	5.9	28	3.22202	1.795	179.5	107.5	108.2	95.4	57.8	150	100	29.6	0.99	1.86	4.7	1.328	1.516	4.3	139	4.1	108	0.9	0.05	65.4	8.7	17.2
D101	57	M	37	MET./GLIB.	6.2	31	2.73572	1.654	165.4	94.5	100.5	79.4	47	150	80	29	0.94	2.01	3.3	1.077	1.391	3	133	4.2	108	0.9	0.05	65.4	8.7	18
D102	48	M	48	MET./GLIB.	9.1	32.5	3.04503	1.745	174.5	100	99	87.6	43.8	150	90	28.8	1.01	2.28	6.1	1.759	2.394	5.26	142	4.2	108	1	0.146	7.5	13.2	3
D103	58	F	56	MET./GLIB.	7.1	35.1	2.5921	1.61	161	98	118	85.8	56.8	120	80 BP	33.1	0.83	1.73	4.2	1.508	1.482	3.75	139	3.9	108	0.9	0.151	15.8	5.4	5
D104	47	F	47	MET./GLIB.	4.6	31.5	2.4649	1.57	157	90.5	91	65.5	47.8	120	80	26.6	0.99	1.89	5	1.4	1.596	4.55	137	3.7	112	0.8	0.466	3.8	6.7	0.8
D105	64	M	51	MET./GLIB.	13.3	32.5	3.2041	1.79	179	110.5	101	97.9	47	140	90	30.1	1.09	2.35	3.5	0.108	1.71	3.46	133	4	108	0.4	0.239	10	8.6	5.9
D106	52	F	47	MET./GLIB.	8.6	33.5	2.7889	1.67	167	99.6	107	85.7	55.8	120	70	30.7	0.93	1.79	2.6	0.144	1.322	2.56	104	3.2	89	0.1	0.073	6.8	9.9	2.6
D107	43	F	43	MET./GLIB.	8.4	38.5	2.66342	1.632	163.2	112	120	109.4	62.9	120	60 BP	41.1	0.93	1.78	5	1.185	1.55	4.63	137	4	110	0.9	0.05	65.4	8.7	24.4
D108	53	F	45	MET./GLIB.	22.2	24	2.4336	1.56	156	89	91	58.5	44	140	90 BP	24	0.98	2.02	8	1.651	2.234	7.26	134	4.7	111	0.9	0.081	12.5	14.6	12.3
D109	60	M	56	MET./GLIB.	5.7	29.5	3.0625	1.75	175	94.5	98	85	45.1	180	100 BP	27.8	0.96	2.1	3.2	1.005	1.436	2.91	139	4.4	109	0.9	0.042	5	7.4	1.3
D110	53	M	50	MET./GLIB.	4.8	29.5	3.2761	1.81	181	100	104.5	86.5	43	150	90 BP	26.4	0.96	2.33	4	1.687	0.661	3.78	136	4.4	111	0.9	0.053	5.8	9.2	1.2
D111	65	M	59	MET./GLIB.	8.8	24.9	2.90703	1.705	170.5	99.8	94	70.1	43	140	90 BP	24.1	1.06	2.32	5	1.149	3.067	4.4	122	3.7	95	1	0.07	11.7	9.8	4.6
D112	55	M	50	MET./GLIB.	7.1	22	2.6896	1.64	164	76	83	52.2	36	120	75	19.4	0.92	2.11	2.1	1005	0.65	1.23	131	5.2	105	0.9	0.482	7.4	14.2	2.3
D113	70	F	66	MET./GLIB.	8.3	29.1	2.3104	1.52	152	113.6	107.6	80.8	52	130	80 BP	35	1.06	2.19	5.3	1005	3.625	7.23	124	3.6	95	0.8	0.464	4.3	7.2	1.6
D114	62	F	53	MET./GLIB.	7	41.4	2.3104	1.52	152	107	110.4	89.1	59.4	160	100 BP	38.6	0.97	1.8	9.2	2.369	1.984	8.26	132	4.1	104	0.9	0.056	8.7	21.6	2.7
D115	35	F	35	MET./GLIB.	15.2	29.8	2.4336	1.56	156	88.1	92.1	66.4	50.1	119	89 BP	27.3	0.96	1.76	5.8	1.867	1.721	5.16	126	3.4	98	0.7	0.041	3.9	1.8	2.7
D116	42	M	40	MET./GLIB.	17.8	26.6	3.2041	1.79	179	84.6	98	73.8	46.9	125	81	23	0.86	1.8	5.2	1.795	1.072	4.82	125	3.2	97	0.8	0.169	6.7	0.2	5.3
D117	48	M	46	MET./GLIB.	8.1	23	3.24	1.8	180	72.4	82	61.7	36	119	70	19	0.88	2.01	4.2	1.939	0.798	3.89	130	3.8	101	0.9	0.083	29.2	20.2	10.5
D118	50	F	44	MET./GLIB.	13.2	30.4	2.56	1.6	160	92.2	98	69.5	48.4	109	81 BP	27.2	0.94	1.91	4.4	1.364	1.072	4.11	130	3.5	103	0.7	0.074	8.1	8.9	4.8
D119	49	F	48	MET./GLIB.	10.3	27.6	2.4649	1.57	157	84.5	95.5	66	49.6	152	103 BP	26.8	0.89	1.7	3.7	1.364	0.912	3.45	132	3.6	103	0.8	0.139	4.5	4.7	2.1
D120	48	F	45	MET./GLIB.	5.3	24.9	2.5921	1.61	161	79.2	83	56.2	45	140	80	21.7	0.95	1.76	3	1.544	1.037	2.68	133	5.6	110	1.3	0.109	5.7	0.5	1.4
D121	58	F	54	MET./GLIB.	8.1	27.5	2.54402	1.595	159.5	84	86	57.3	40.5	131	90 BP	22.5	0.98	2.07	6.4	1.472	2.143	5.77	133	4	105	0.9	0.341	6.7	20.5	2.4
D122	44	F	40	MET./GLIB.	6.1	29	2.4025	1.55	155	85	92	63.8	49.5	120	80	26.6	0.92	1.72	5.2	2.334	1.471	4.51	130	3.5	104	1	0.001	4.7	6.6	1.3
D123	48	F	43	MET./GLIB.	6.7	39	2.5921	1.61	161	97.5	106.5	87.6	54	171	118 BP	33.8	0.92	1.81	5.2	1.723	1.642	4.63	131	3.9	104	0.9	0.128	10.9	8.5	3.3
D124	70	M	64	MET./GLIB.	10.4	38.2	2.86286	1.692	169.2	123	117.5	103.2	50.5	139	82	36.1	1.05	2.44	4.4	1.221	1.391	4.06	129	4.3	103	0.8	0.116	7.6	17.2	3.5
D125	59	M	59	MET./GLIB.	27.7	26.5	3.0276	1.74	174	87	89	69.7	41	116	92	23	0.98	2.12	3	0.144	6.794	2.8	130	4.2	102	1.1	0.001	10.4	21.2	12.8
D126	41	M	28	MET./GLIB.	10.6	29.2	2.9584	1.72	172	81.5	92.6	76.5	42.8	100	80	25.9	0.88	1.9	5.5	3.087	0.57	5.15	130	3	99	0.8	0.001	4.5	0.6	2.1
D127	45	F	43	MET./GLIB.	3.9	30.8	2.73903	1.655	165.5	92	98	76.5	51.5	160	113 BP	27.9	0.94	1.79	8.2	2.154	1.357	7.62	129	3.2	102	0.9	0.001	4.1	9.2	0.7
D128	52	F	52	MET./GLIB.	7.2	35	2.56	1.6	160	105	119	95.5	52.5	160	110 BP	37.3	0.88	2	4.1	1.831	0.809	3.8	132	3.8	102	0.8	0.001	5.8	0.2	1.9
D129	50	F	48	MET./GLIB.	5.9	39	2.64062	1.625	162.5	102	120.5	97.3	64.2	147	95 BP	36.9	0.85	1.59	6.1	2.8	1.22	5.42	131	3.5	106	0.8	0.001	8.6	1.9	2.3
D130	48	F	42	MET./GLIB.	13.9	29.5	2.5281	1.59	159	97	95	68.6	48.2	142	104	27.1	1.02	2.01	5.6	1.975	1.22	5.12	132	4	102	0.9	0.001	12.3	6.4	7.6
D131	50	F	45	MET./GLIB.	21.4	29.5	2.8561	1.69	169	84	94.4	67.9	51.8	126	87	23.8	0.89	1.62	5.4	2.082	1.174	4.91	132	4.6	107	0.9	0.001	7.9	7.2	7.5
D132	53	F	46	MET./GLIB.	14.1	26.1	2.86625	1.693	169.3	79	92	64.2	45.4	178	107 BP	22.4	0.86	1.74	4.9	2.226	1.63	4.17	134	3.4	103	0.9	0.001	7.1	5.7	4.5
D133	43	M	43	MET./GLIB.	14.2	25.5	2.77223	1.665	166.5	67	84.6	58.5	41.6	120	70	21.1	0.79	1.61	3.8	2.082	1.243	3.28	127	3.8	100	0.8	0.001	13	4.3	8.2
D134	64	M	52	MET./GLIB.	9.7	27	2.8224	1.68	168	88	94	68.5	52	137	83	24.3	0.94	1.69	5.2	1.651	0.878	4.91	128	3.8	102	0.8	0.001	4.1	7.2	1.8
D135	69	M	67	MET./GLIB.	9.9	30	2.4025	1.55	155	94	89	66.7	48	162	109	27.8	1.06	1.95	5.1	1.364	2.269	4.48	129	3.1	99	0.8	0.001	5.7	11.4	2.5
D136	35	M	35	MET./GLIB.	16.9	25	3.3124	1.82	182	77	88	61.3	48	108	62	18.5	0.88	1.6	5.1	1.867	1.254	4.63	129	3.9	101	0.8	0.202	9.6	19.7	7.2
D137	54	M	53	MET./GLIB.	7.1	22	2.9584	1.72	172	86	90	61.3	49	117	88	20.7	0.96	1.76	6.4	1.436	2.337	5.73	135	4.5	106	1	0.001	8.1	0.6	2.6
D138	47	F	30	MET./GLIB.	16.2	29	2.6569	1.63	163	86	96	67.1	48	121	79	25.3	0.9	1.79	6.1	1.651	1.197	5.71	136	4	107	0.9	0.072	4.5	12.2	3.2
D139	70	F	70	MET./GLIB.	11.1	31.4	2.4964	1.58	158	87	105.2	73.4	53.5	170	106 BP	29.4	0.83	1.63	5.9	1.4	2.098	5.31	136	3.7	106	0.8	0.148	6.4	3.5	3.2
D140	60	M	60	MET./GLIB.	12.2	26.5	2.9584	1.72	172	86	94.5	65.4	38.4	153	106 BP	22.1	0.91	2.24	0.6	3.231	1.334	0.26	195	6.1	143	1.1	0.001	6.7	11.1	3.6
D141	50	M	47	MET./GLIB.	11.1	26.5	2.56	1.6	160	96	97.8	67.3	48.5	130	70	26.3	0.98	1.98	5.5	2.405	1.436	4.81	131	4.2	103	0.8	0.079	5.2	4.9	2.6
D142	51	F	51	MET./GLIB.	8.6	30.2	2.77223	1.665	166.5	88	90.3	66.7	50	110	70	24.1	0.98	1.76	4.6	1.508	0.98	4.3	126	3.6	102	0.8	0.046	6.4	3.5	2.5
D143	57	M	53	MET./GLIB.	15.8	23.8	2.8224	1.68	168	74.3	89.1	58.8	41.2	215	121 BP	20.8	0.83	1.8	4.4	1.292	0.969	4.15	125	4.5	97	0.7	0.001	13.2	3.6	9.3
D144	42	M	42	MET./GLIB.	5.6	32.4	2.5281	1.59	159	97.7	101	74.1	53.8	162	115 BP	29.3	0.97	1.82	3.9	1.149	1.357	3.59	121	3.4	96	0.7	0.001	14.5	11.8	3.6
D145	25	M	20	MET./GLIB.	16.2	24.6	2.6896	1.64	164	74	90	57	50.1	113	83	21.2	0.82	1.48	2.6	1.257	0.627	2.44	118	3.7	95	0.7	0.001	7.8	1.9	5.6
D146	46	M	39	DAN/MET	12.7	29.5	2.6244	1.62	162	88	101.9	71.9	49.9	160	102	27.4	0.86	1.76	7.3	1.651	2.212	6.57	156	4.3	124	0.7	0.001	6.3	4.8	3.6
D147	70	M	70	MET./GLIB.	7.3	22.4	2.3716	1.54	154	73.5	78.5	47.4	38.7	194	124 BP	20	0.94	1.9	4.3	1.939	1.425	3.75	122	3.6	97	0.8	0.719	8.9	9.2	2.9
D148	46	F	46	MET./GLIB.	7.6	33.9	2.6244	1.62	162	121.2	111	91.9	51.1	165	100	35	1.09	2.37	2.6	0.933	0.901	2.43	126	4.6	99	0.7	0.001	4.5	0.01	1.5
D149	50	M	46	MET./GLIB.	8.9	29.3	2.8224	1.68	168	91.6	90.6	74.7	46.5	147	105	26.5	1.01	1.97	6	1.831	1.208	5.56	129	4	102	0.8	0.001	6.2	16.4	2.5
D150	36	F	36	MET./GLIB.	8.4	32.4	2.66016	1.631	163.1	92.5	105.1	78.5	55.1	146	96	29.5	0.88	1.68	4.5	1.149	1.277	4.21	129	4.2	102	0.8	0.001	4.8	12.5	1.8
D151	49	F	49	MET./GLIB.	7.8	28	2.3716	1.54	154	98.5	104	74.2	53.7	147	100 BP	31.3	0.95	1.83	3.4	0.574	2.622	3.1	131	2.9	98	0.9	0.212	7.7	0.7	2.7
D152	51	F	46	MET./GLIB.	14	29.1	2.3409	1.53	153	92.7	95.8	65.4	54.3	160	92 BP	27.9	0.97	1.71	3.8	1.149	1.607	3.43	125	3.4	99	0.7	0.001	6.4	4.4	4
D153	70	M	70	MET./GLIB.	9.2	22.4	2.6244	1.62	162	79	88.6	58.1	38.5	97	63	22.1	0.89	2.05	2.7	0.682	1.733	2.46	121	3.1	95	0.8	0.001	4.8	14.2	1.9
D154	57	F	50	MET./GLIB.	12	31.5	2.39012	1.546	154.6	105.3	104	78.8	55.2	150	90	33	1.01	1.91	4	0.969	1.619	3.69	128	3.6	99	0.8	0.001	3.3	19.4	1.8
D155	70	F	66	MET./GLIB.	6.5	29.2	2.69945	1.643	164.3	86.7	99.4	70.4	49.4	205	115 BP	26.1	0.87	1.76	4.4	1.508	1.14	4.06	126	3.2	101	0.9	0.863	10.1	10	2.9
D156	39	F	34	MET./GLIB.	12.9	26	2.9929	1.73	173	87.4	96.5	72.5	45.4	140	90	24.2	0.91	1.93	1.7	0.682	0.57	1.62	121	3.5	96	0.7	0.142	9.6	17.6	5.5
D157	53	F	53	MET./GLIB.	15.2	31.2	2.69616	1.642	164.2	104.5	114	86.2	59	174	102	32	0.92	1.77	5.8	1.939	2.314	4.9	127	3.1	99	0.9	0.044	4.2	1.9	2.9
D158	43	M	43	MET./GLIB.	11.1	26.6	3.04503	1.745	174.5	91	97	72.3	45	135	95 BP	23.7	0.94	2.02	4.5	1.221	2.029	4	129	3.3	100	0.8	1.441	12.5	11.5	6.2
D159	68	F	67	MET./GLIB.	6.9	35	2.50272	1.582	158.2	88.2	97	71	52.3	166	105 BP	28.4	0.91	1.69	5.8	1.436	2.645	5.04	132	3.2	106	0.8	0.001	10.8	4.9	3.3
D160	52	F	45	MET./GLIB.	10.5	32	2.3716	1.54	154	95.7	102.5	75.5	53	139	103 BP	31.8	0.93	1.81	6.6	1.58	1.117	6.25	130	4	101	0.8	0.203	7.4	1.2	3.5
D161	49	M	42	MET./GLIB.	8.1	28.5	3.04503	1.745	174.5	86	92.5	67.5	41.2	143	104	22.2	0.93	2.09	5.6	2.262	0.923	5.18	133	4.3	102	0.9	0.001	7.6	5.7	2.7
D162	62	M	56	MET./GLIB.	8.9	28	2.9929	1.73	173	94.3	96.2	80.8	43.2	129	81 BP	27	0.98	2.18	2.7	0.862	1.585	2.43	132	3.9	100	0.9	0.001	11.6	8.2	4.6
D163	35	F	30	MET./GLIB.	8.8	27.5	2.2201	1.49	149	96.3	90.4	63.6	50.4	138	101 BP	28.7	1.07	1.91	4.7	1.328	1.528	4.29	126	3.8	102	0.8	0.001	5.1	20.9	2
D164
D165
D166
D167																													NOR=≤10mg/L
D168
D169																												NOR=˂25µIU/mL
D170
D171
D172
D173
D174
D175
D176
D177
D178
D179
D180
D181
D182
D183
D184
D185
D186
D187
D188
D189
D190
D191
D192
D193
D194
D195
D196
D197
D198
D199
D200
D201
D202
D203
D204
D205

## Sheet: CONTROLS
SERIAL #	AGE	SEX	FBS (mmol/l)	HEIGHT (M2)	HEIGHT (M)	MID-ARM (cm)	HEIGHT(cm)	WAIST(cm)	HIP (cm)	WEIGHT (Kg)	THIGH(cm)	SBP(mmHg)	DBP(cm)	BMI	WHR	WTR	TOTAL CHOL(mmol/L)	HDL-C(mmol/L)	TRIGLYC(mmol/L)	LDL-C(mmol/L)	Na (mmol/L)	K (mmol/L)	CL(mmol/L)	Mg(mmol/L)	Cr(mg/L)	insulin(µIU/mL)	hsCRP(≤10mg/L)	HOMA-IR
N1	27	M	4.2	2.7556	1.66	27.3	166	77.2	90.4	65	44.5	110	90	23.6	0.85	1.74	3.3	1.149	0.433	2.06	141	4.3	100	0.7	0.001	5.3	1.9	1
N2	39	M	4.4	2.56	1.6	27	160	74.5	83.4	59	45	100	70	23	0.89	1.66	8.9	1.939	0.559	6.85	130	4.3	97	0.9	0.001	5.3	2.5	1
N3	43	M	5	2.82912	1.682	26	168.2	71.3	83	60	42.5	120	90	21.2	0.86	1.68	2.3	1.149	0.296	1.09	145	4.6	69	0.9	0.134	5.5	11.1	1.2
N4	30	M	5.1	2.9929	1.73	25.2	173	74.3	86.2	64	44	110	70	21.4	0.86	1.69	4.4	1.687	0.718	2.57	145	4.6	69	1	0.001	5.3	1.9	1.2
N5	37	M	5.8	2.605	1.614	28	161.4	74	86	55	47	120	80	21.1	0.86	1.57	3	0.574	1.756	2.08	148	3.5	78	0.3	0.099	7.4	5	1.9
N6	35	M	5.5	2.6896	1.64	24.3	164	72.3	82	55	40.2	110	80	20.5	0.88	1.79	3.3	1.759	0.41	1.46	145	4.6	69	0.8	0.001	6	12.6	1.5
N7	26	M	4.6	2.8224	1.68	28.5	168	74	98.6	73	50.5	110	70	25.9	0.75	1.47	8.3	2.154	1.71	5.8	154	4.5	102	0.9	1.162	5.5	11.1	1.1
N8	26	M	4.6	2.7889	1.67	30	167	72.2	92	66	41.2	100	70	23.7	0.79	1.75	2.2	0.574	0.41	1.54	145	4.6	69	0.5	0.175	7.4	5	1.5
N9	26	F	4.2	2.3409	1.53	31.5	153	95	115	78.5	60	120	70	33.5	0.83	1.58	2.9	0.826	0.319	2.01	132	4.2	81	0.7	0.046	18.4	1.7	3.4
N10	25	F	4	2.7556	1.66	27.4	166	68.4	92	60	50	110	60	21.8	0.74	1.26	5.3	1.472	2.371	3.36	137	4.4	105	0.8	0.001	2.8	0.3	0.5
N11	30	M	3.6	2.5921	1.61	27.2	161	60	87.3	57	47.5	120	80	22	0.69	1.26	2	1.041	0.228	0.91	135	3.8	97	0.6	0.103	5.5	7.5	0.9
N12	31	M	5.1	2.4025	1.55	24.3	155	74.3	82	54	47.5	100	70	22.5	0.9	1.56	2.8	1.472	0.547	1.22	148	4.7	107	0.8	0.677	7.4	5	1.7
N13	34	M	5	2.7889	1.67	30.5	167	87.6	94	72	45.4	110	70	25.8	0.93	1.93	3	1.077	2.656	1.39	137	4.1	101	1	0.667	7.4	5	1.7
N14	31	M	4.9	2.8561	1.69	30	169	81	98	84	51	120	80	29.4	0.83	1.59	3.5	1.257	0.513	2.14	143	35.8	114	0.1	1.107	5.5	11.1	1.2
N15	27	M	3.4	2.6569	1.63	25	163	66	99.5	57	42.5	110	70	21.5	0.66	1.55	3	1.328	0.262	1.62	123	4.9	101	0.8	0.444	5.5	11.1	0.8
N16	27	M	4.1	2.7556	1.66	26.2	166	70.6	86.2	58.5	41.5	100	80	21.2	0.82	1.7	3.3	1.616	0.604	1.56	109	4.8	108	0.8	0.214	7.4	5	1.4
N17	39	M	4	2.6896	1.64	25.1	164	69.3	80.1	59	43	110	70	21.9	0.87	1.61	3.9	2.154	0.365	1.67	105	4.5	108	0.8	0.4	5.5	11.1	1
N18	41	M	4.7	2.4964	1.58	26.1	158	70.4	77.3	53	41.2	120	80	21.2	0.91	1.7	2.6	1.257	0.958	1.15	102	4.8	107	0.9	0.718	3.8	17.3	0.8
N19	31	M	5.8	2.5921	1.61	26	161	74	90	67	45.4	110	80	25.9	0.82	1.63	1.8	1.113	0.388	0.61	108	3.3	105	0.7	0.667	7.4	5	1.9
N20	39	M	5.2	2.8561	1.69	28.5	169	74.5	93	64	45	110	70	22.4	0.8	1.66	6.7	1.616	0.775	4.93	137	4.2	103	1	0.486	3.8	0.8	0.9
N21	34	M	4.6	3.2041	1.79	29	179	69	84.5	70	44.5	120	80	21.9	0.82	1.55	7.9	2.19	0.422	5.63	136	4.8	119	1.1	0.145	5.5	11.1	1.1
N22	26	F	4.1	2.89	1.7	26	170	34	40	66	24	100	70	22.8	0.85	1.42	1.5	0.359	0.228	1.1	130	3.9	89	0.5	0.188	3.9	10.4	0.7
N23	37	M	4.2	2.9584	1.72	28.2	172	85	91.8	70	43.3	110	70	23.7	0.93	1.96	10	1.472	1.482	8.23	118	4.6	102	1.2	0.001	6	12.6	1.1
N24	32	M	3.4	2.8224	1.68	32	168	93.4	98.1	84	52.6	120	70	29.8	0.94	1.76	3.5	1.113	1.436	2.1	145	4.6	69	0.7	0.259	18.4	1.7	2.8
N25	26	M	5	2.6896	1.64	27	164	74	84	59	46	100	70	21.9	0.88	1.6	5.4	1.651	0.855	3.58	137	4.6	110	1	0.457	5.5	11.1	1.2
N26	29	M	4.6	2.6896	1.64	23.4	164	73.3	88.4	67	45.1	110	70	24.9	0.83	1.63	3.2	1.616	0.467	1.49	148	4.7	107	0.8	0.673	4.1	1.6	0.8
N27	28	M	6	2.9929	1.73	30	173	80	93	73	54	120	80	24.4	0.86	1.48	2.9	1.651	1.733	0.9	137	4.1	101	1	0.628	4.1	1.6	1.1
N28	26	M	5.1	2.83923	1.685	28	168.5	67	82	59	49	110	70	20.8	0.82	1.37	5.4	1.651	0.923	3.56	143	35.8	114	0.1	0.546	5.5	11.1	1.3
N29	45	F	5.1	2.5921	1.61	34	161	98	113	86	64	134	91	33.2	0.87	1.53	6.1	2.154	0.638	3.82	123	4.9	101	0.8	0.211	6.4	19.1	1.5
N30	25	M	7.9	2.7556	1.66	30	166	74.3	75.1	70	45.3	110	90	25.4	0.99	1.64	2.7	1.328	0.524	1.27	109	4.8	108	0.8	0.471	3.8	0.8	1.3
N31	40	M	5.9	2.5921	1.61	26	161	74	86	65	45.5	120	80	25.1	0.86	1.63	3.3	1.4	0.604	1.78	105	4.5	108	0.8	0.885	6.4	19.1	1.7
N32	35	M	5.8	2.89	1.7	29	170	75	91.5	68	47.2	120	70	23.5	0.82	1.59	3.5	1.651	1.493	1.55	102	4.8	107	0.9	0.707	4.1	5.9	1.1
N33	33	M	5.6	2.8561	1.69	29.1	169	80.4	92.3	69	49	110	80	24.2	0.87	1.64	6.7	11.201	1.117	1.47	108	3.3	105	0.7	0.795	18.4	1.7	4.6
N34	32	M	5.9	2.89	1.7	23	170	71	81	54	42.3	110	70	18.7	0.88	1.68	4	1.364	0.844	2.47	137	4.2	103	1	0.352	4.1	5.9	1.1
N35	25	M	4.7	2.8224	1.68	28.2	168	71.5	89.3	63	43.1	110	70	22.3	0.8	1.66	2.9	1.257	0.593	1.52	136	4.8	119	1.1	0.566	7.4	5	1.6
N36	26	M	6	2.8561	1.69	29	169	75.1	89.3	65	26	100	70	22.8	0.84	2.89	3.6	1.292	1.015	2.11	130	3.9	89	0.5	0.477	3.8	0.8	1
N37	28	M	6.1	2.9241	1.71	25	171	78	83	65	41.5	100	70	22.2	0.94	1.88	2.5	0.862	2.143	1.2	137	4.1	101	1	0.588	4.1	5.9	1.1
N38	25	M	5.8	3.0625	1.75	32	175	75	91	50	55.5	110	80	16.3	0.82	1.35	3.2	2.082	0.593	1	143	35.8	114	0.1	0.584	6.4	19.1	1.7
N39	38	F	5.3	2.3716	1.54	30	154	97.6	105.1	75	55.4	110	73	31.6	0.93	1.76	3.5	1.687	2.155	1.38	123	4.9	101	0.8	0.685	5	6	1.2
N40	35	M	5.2	3.0276	1.74	32.5	174	93	107	98	59.6	118	80	32.4	0.87	1.56	8	1.221	1.311	6.52	139	4.3	64	1.4	0.836	4.1	5.9	0.9
N41	40	F	4.9	2.56	1.6	26.9	160	72.9	88	62	49.3	110	70	24.2	0.83	1.48	2.2	1.041	0.445	1.07	145	4.6	69	0.8	0.795	18.4	4.1	4
N42	35	M	4.8	2.7889	1.67	25	167	71	82.3	60	42	120	70	21.5	0.86	1.69	1.3	0.969	0.39	0.25	138	4.2	67	0.8	0.852	7.4	5	1.6
N43	25	M	5.8	2.7889	1.67	27	167	74.2	83	66	46.3	100	70	23.7	0.89	1.6	1.3	0.969	0.855	0.16	137	4.1	101	1	0.992	6.4	19.1	1.7
N44	34	M	5.2	2.89	1.7	28	170	75.3	87.3	72	53.1	110	70	24.9	0.86	1.42	2.2	1.257	0.376	0.87	143	35.8	114	0.1	0.881	4.1	5.9	1
N45	35	M	5.7	3.0976	1.76	28	176	70.8	96.5	69	43.5	110	70	22.3	0.73	1.63	1.1	1.328	0.855	0.4	123	4.9	101	0.8	0.376	0.7	4.1	0.2
N46	28	M	3.9	2.7889	1.67	26	167	67	81.5	56	45	100	70	20.1	0.82	1.49	1.3	1.149	0.809	0.01	109	4.8	108	0.8	0.001	3.9	5.7	0.7
N47	35	M	5.7	2.8561	1.69	23	169	70	82	54	42.5	110	80	18.9	0.85	1.65	2.1	0.754	1.391	1.07	105	4.5	108	0.8	0.106	5.5	11.1	1.4
N48	31	M	5.1	2.7889	1.67	25	167	74	83	58	45	120	80	20.8	0.89	1.64	2.1	0.933	1.436	0.88	102	4.8	107	0.9	0.405	5.5	11.1	1.3
N49	26	F	5.8	2.56	1.6	28	160	80	89	66	54	100	60	25.8	0.9	1.48	0.2	1.005	1.699	1.15	108	3.3	105	0.7	0.769	18.4	1.7	4.8
N50	38	M	5.9	3.4596	1.86	28	186	91	97	80	48	110	70	23.1	0.94	1.9	0.7	0.61	2.257	0.36	137	4.2	103	1	0.749	5.5	7.5	1.4
N51	33	M	0.4	3.2041	1.79	28.4	179	88	93	75	51	110	70	23.4	0.95	1.73	0.4	1.795	0.809	1.6	136	4.8	119	1.1	0.295	5.5	11.1	0.1
N52	25	M	5.7	2.6896	1.64	25	164	67	85.2	59	47.3	100	70	21.9	0.79	1.42	0.2	0.503	1.197	0.54	130	3.9	89	0.5	0.257	6.4	19.1	1.6
N53	42	M	6	2.7225	1.65	29	165	83	85	68	50	120	80	24.9	0.98	1.66	0.6	1.005	1.425	0.69	137	4.1	101	1	0.482	5.5	7.5	1.5
N54	30	M	5.9	3.0625	1.75	30	175	84	92.7	82	52.9	120	80	26.8	0.9	1.59	1.1	0.898	4.822	0.76	143	35.8	114	0.1	0.487	4.4	16.9	1.2
N55	35	M	5.9	3.04503	1.745	33	174.5	89.4	99.3	87	53.6	110	70	28.6	0.9	1.69	1.2	1.221	3.933	0.81	123	4.9	101	0.8	0.658	3.9	5.7	1
N56	27	M	5.6	2.4336	1.56	26.4	156	67.4	80.5	51	37.3	110	70	21	0.84	1.81	0.1	0.61	1.197	0.8	139	4.3	64	1.4	0.752	4.1	5.9	1
N57	36	M	5.8	3.1684	1.78	32	178	86.6	103.1	80	54	110	70	25.3	0.84	1.6	0.3	0.323	1.208	0.27	105	4.5	108	1	0.75	5.5	7.5	1.4
N58	26	F	5.7	2.4649	1.57	27.1	157	75.2	93.6	61	39.9	120	80	24.8	0.8	1.88	0.4	0.754	1.231	0.6	102	4.8	107	1.1	0.464	5.5	7.5	1.4
N59	27	F	5.7	2.6569	1.63	28	163	85.5	94.6	73	48.8	126	78	27.5	0.9	1.75	0.6	0.215	2.485	0.11	108	3.3	105	0.6	0.853	3.9	5.7	1
N60	26	F	3.9	2.6244	1.62	26	162	84	104.8	70	57	109	74	26.7	0.8	1.47	3.4	1.292	1.357	1.84	137	4.2	103	0.7	0.92	18.4	1.7	3.2
N61	32	F	3.3	2.3716	1.54	24	154	87	93	65	53	116	74	27.4	0.94	1.64	3.5	1.867	0.445	1.54	136	4.8	119	1	0.578	5.5	7.5	0.8
N62	38	F	3.1	2.6896	1.64	31	164	70	105	75	55	119	80	27.9	0.67	1.27	4.2	1.687	0.707	2.37	130	3.9	89	1.1	0.183	5.3	2.5	0.7
N63	28	F	3.9	3.0625	1.75	32	175	111	125	110	67	143	97	35.9	0.89	1.66	2.9	0.754	0.536	2.04	137	4.1	101	0.7	0.001	6	12.6	1
N64	37	F	5.3	2.3409	1.53	24	153	72	93	59	48	120	80	25.2	0.77	1.5	1.6	1.58	0.98	0.18	123	4.4	87	0.7	0.001	5.3	2.5	1.3
N65	23	F	5.7	2.6569	1.63	26	163	78.3	101.5	70	51.9	112	72	26.4	0.77	1.51	7.6	1.149	0.559	6.34	146	7.7	71	1.6	0.001	5.3	2.5	1.3
N66	35	M	4.7	2.64062	1.625	27.5	162.5	77	90.5	65	47.5	124	72	24.6	0.85	1.62	5.1	1.795	0.559	3.19	142	4.9	109	1.1	0.001	3.9	5.7	0.8
N67	34	F	3.9	2.4025	1.55	25.5	155	82	91.5	60	48.5	102	68	25	0.9	1.69	7.3	1.4	1.094	5.68	130	4.5	97	1	0.451	5.5	7.5	1
N68	29	F	4.3	2.5921	1.61	33	161	86.1	99.6	75	56	105	60	28.9	0.86	1.54	4.8	1.185	0.49	3.52	130	6.1	99	1	0.651	4.1	1.6	0.8
N69	27	F	4.7	2.4336	1.56	26.2	156	74	98.5	60	48	110	68	24.7	0.75	1.54	7.3	0.862	1.391	6.16	133	5.3	97	1	0.001	5.5	7.5	1.2
N70	29	F	3.9	2.8224	1.68	25.1	168	74.3	94.5	64	49.1	99	69	22.7	0.79	1.51	7.5	1.472	0.958	5.84	198	9.2	137	1.1	0.145	5.5	11.1	0.9
N71	37	F	4.6	2.4025	1.55	23.5	155	71.6	91.9	53	45.5	137	104	22.1	0.78	1.57	6.2	2.693	1.562	3.19	135	5	98	1	0.22	5.5	7.5	1.1
N72	28	F	3.9	2.54402	1.595	28.2	159.5	71.3	91.1	59	48.1	105	76	23.2	0.78	1.48	2.5	0.431	0.673	1.93	153	4.7	78	0.5	0.742	4.1	5.9	0.7
N73	27	F	4.5	2.56961	1.603	26.5	160.3	78.5	97.5	69	52	102	79	26.9	0.8	1.51	9.8	1.544	1.3	8	137	4.8	96	1	0.469	5.5	7.5	1.1
N74	54	F	4.1	2.5664	1.602	32.8	160.2	101.2	118.9	87	62.5	148 BP	76	33.9	0.85	1.62	2.6	0.431	1.345	1.9	135	4.1	87	0.6	0.243	6.4	19.1	1.2
N75	48	F	4.2	2.3409	1.53	27	153	80	97.5	65	45.5	119	80	27.8	0.82	1.76	0.3	0.108	0.251	0.14	93	3.6	63	0.2	0.27	6.4	19.1	1.2
N76	36	F	5.6	2.8224	1.68	23	168	83	83.5	67	43.5	108	82	23.7	0.99	1.91	0.9	0.251	0.182	0.61	123	3.6	81	0.5	0.377	4.1	5.9	1
N77	41	F	5.2	2.60823	1.615	23	161.5	73.5	95	70	50.5	135	116	26.8	0.77	1.46	2.7	0.682	0.388	1.94	134	3.6	88	0.4	0.186	18.4	1.7	4.3
N78	36	F	4.8	2.7556	1.66	26.5	166	67	88	66	45	109	71	24	0.76	1.49	1.8	0.431	0.445	1.28	139	3.7	89	0.5	0.086	4.1	5.9	0.9
N79	25	F	4.1	2.6896	1.64	23.5	164	66	87	50	44.5	101	70	18.6	0.76	1.48	1.8	0.431	0.54	1.26	134	3.9	84	1.6	0.756	15.5	14.4	2.8
N80	34	F	4.3	2.7225	1.65	25	165	84	92	75	49.5	125	73	27.6	0.91	1.7	4.5	1.005	0.547	3.39	130	4.3	83	0.8	0.377	18.4	1.7	3.5
N81	50	F	3.9	2.4025	1.55	27	155	85	89	66	47.5	102	70	27.5	0.96	1.79	11.7	2.621	0.809	8.92	163	5.7	124	1.2	0.277	6.4	19.1	1.1
N82	27	M	4.2	2.7556	1.66	26	166	67	84	70	49	147	76	25.4	0.8	1.37	1.7	0.467	0.422	1.15	109	3.3	74	0.5	0.606	4.1	1.6	0.8
N83	29	M	4.7	2.6896	1.64	29.5	164	70	86	75	49.5	122	74	27.9	0.81	1.41	1.4	0.287	1.596	0.79	134	4	76	0.5	0.001	3.9	5.7	0.8
N84	32	F	4.6	2.8224	1.68	31.1	168	84.5	110	84	57.2	117	81	29.8	0.77	1.48	1.4	0.395	0.148	0.98	134	4.8	73	0.5	0.001	3.9	5.7	0.8
N85	40	F	4.1	2.4336	1.56	23.1	156	69.7	83.4	45	42.6	87	63	18.5	0.84	1.64	1.1	0.287	0.262	0.76	139	4.1	81	0.2	0.507	4.1	5.9	0.8
N86	30	F	5.9	2.5281	1.59	27	159	95	108	82	58	133	102	32.4	0.88	1.64	1.7	0.251	2.177	1.01	126	4	78	0.4	0.229	6.4	19.1	1.7
N87	53	M	3.8	2.9241	1.71	27	171	82	93	65	52	157	95	22.2	0.88	1.58	1.9	0.323	2.291	1.12	103	3.8	60	0.4	0.368	5.3	1.9	0.9
N88	38	F	4.1	2.8561	1.69	28	169	80	93	64	43	140	100	22.4	0.86	1.86	2.8	0.323	2.109	2.06	144	4.1	80	0.5	0.578	5.3	2.5	1
N89	28	F	3.7	2.6244	1.62	24	162	69	95	62	51	113	69	23.6	0.73	1.35	0.9	0.287	0.171	0.58	128	4.1	79	0.3	0.732	4.1	5.9	0.7
N90	26	F	4.2	2.4025	1.55	19.9	155	60	75	48	40	108	73	20	0.8	1.5	1.1	0.359	0.467	0.65	124	4.2	77	0.4	0.701	4.1	5.9	0.8
N91	38	M	4.7	2.9584	1.72	22	172	67	77	60	44	143	102	20.3	0.87	1.52	1.8	0.359	0.73	1.3	139	4.2	88	0.3	0.001	3.9	5.7	0.8
N92	41	M	3.8	2.9929	1.73	22	173	75	87	62	47.5	127	77	20.7	0.86	1.58	0.8	0.215	0.239	0.54	136	3.8	70	0.4	0.138	4.1	5.9	0.7
N93	25	M	4.1	2.9584	1.72	28	172	79	95	71	58	116	70	24	0.83	1.36	1.2	0.251	0.73	0.8	143	4.9	75	0.5	0.001	3.9	5.7	0.7
N94	29	F	4.6	2.8561	1.69	23	169	69	86	58	43	104	60	20.3	0.8	1.6	1.5	0.251	0.935	1.06	135	4.1	70	0.5	0.647	4.1	1.6	0.8
N95	30	F	4.9	2.6244	1.62	25	162	75	94.2	55	48.5	99	65	21	0.8	1.55	3.2	0.539	0.73	2.52	142	4.1	70	0.5	0.678	4.1	1.6	0.9
N96	36	F	3.9	2.69288	1.641	31	164.1	90	103.5	68	55.4	122	83	25.3	0.87	1.63	2.2	0.359	0.741	1.69	147	5.4	75	0.5	0.132	4.1	5.9	0.7
N97	59	M	4.4	2.93094	1.712	27	171.2	86.5	88.4	54	44.5	176	95	18.4	0.98	1.94	1.4	0.287	0.49	1.02	145	4.4	73	0.4	0.264	18.4	1.7	3.6
N98	45	M	4.7	2.7556	1.66	28.2	166	71.5	92.5	61	49.2	112	59	22.1	0.77	1.45	11.6	1.508	1.379	9.82	110	3.4	103	1.1	0.001	18.4	1.7	3.8
N99	53	M	5.1	2.69616	1.642	31.9	164.2	111	110	90	54.6	113	74	33.4	1	2.03	0.8	0.251	0.251	0.5	134	3.9	69	0.5	0.001	3.9	5.7	0.9
N100	28	F	3.7	2.6896	1.64	27	164	72	96	63	54	111	80	23.4	0.75	1.33	3.4	1.795	0.274	1.55	141	3.7	104	0.7	0.328	18.4	1.7	3
N101	25	F	3.8	2.9241	1.71	26	171	75	94	67	49	104	61	22.9	0.8	1.53	2.6	1.831	0.399	0.69	140	3.6	103	0.7	0.431	7.4	5	1.3
N102	25	M	3.9	3.0625	1.75	26	175	69	88	67	45	105	58	21.9	0.78	1.53	2.1	0.862	0.479	1.14	132	3.7	96	0.6	0.234	6.4	19.1	1.1
N103	33	F	3.9	2.7556	1.66	24	166	67	89	60	43	106	50	21.8	0.75	1.56	2.5	0.969	0.388	1.45	128	3.7	95	0.6	0.588	5.5	7.5	1900-01-01
N104	52	F	4	2.4336	1.56	27	156	79	97	60	49	120	95	24.7	0.81	1.61	4.2	1.472	3.352	2.06	119	3.3	90	0.5	0.368	8.1	20	1.4
N105	45	F	4.1	2.7556	1.66	28	166	68	91	59	41	86	54	21.4	0.75	1.66	3.7	1.508	0.581	2.08	125	2.8	91	0.7	0.188	18.5	1.7	3.4
N106	25	F	3.7	2.56	1.6	24	160	68	88	55	46	83	57	21.5	0.77	1.48	3.1	1.292	0.319	1.74	137	2.8	98	0.7	0.222	18.4	1.7	3
N107	30	M	4.2	3.1329	1.77	29.5	177	81.4	50.5	79	99.3	106	69	25.2	1.61	0.82	2.7	0.431	1.813	1.91	143	3.6	102	0.8	0.413	5.5	7.5	1
N108	28	F	3.6	2.9584	1.72	28.5	172	84	102.4	70	52.7	113	69	23.7	0.82	1.59	1.8	0.646	0.479	1.06	136	2.9	99	0.7	0.471	7.4	5	1.2
N109	25	F	3.6	2.6244	1.62	25	162	66	86	57	45	116	73	21.7	0.77	1.47	1.8	1.544	0.194	0.22	144	3.6	105	0.8	0.424	5.5	7.5	0.9
N110	26	F	3.4	2.7225	1.65	25	165	70	93	59	49.5	102	59	21.7	0.75	1.41	4.3	1.616	0.433	2.6	137	3.4	101	0.7	0.317	7.4	5	1.1
N111	29	F	4.3	2.9929	1.73	23.5	173	70	90	60	48	137	87	20	0.77	1.46	2.8	0.359	1.391	2.16	143	4.3	68	0.6	0.073	5.5	7.5	1.1
N112	25	M	4.3	2.80563	1.675	26.8	167.5	70.5	87	63	45.5	117	62	22.5	0.81	1.55	1.7	0.718	0.445	0.89	138	3	99	0.7	0.052	18.4	1.7	3.5
N113	29	F	4.1	2.25	1.5	21.5	150	71.5	88	53	45.5	74	52	23.6	0.81	1.57	2.4	1.4	0.707	0.86	130	2.9	98	0.7	0.001	6.4	6.2	1.2
N114	40	F	4.1	2.4649	1.57	23.8	157	74	93.5	60	48	88	57	24.3	0.79	1.54	1.7	0.395	1.345	1.04	133	3.6	97	0.7	0.001	5.3	20.8	1
N115	25	F	3.6	2.5921	1.61	25	161	67	91.5	58	47	112	84	22.4	0.73	1.43	2.1	0.969	1.186	0.89	135	3.9	97	0.8	0.001	6.6	11	1.1
N116	35	F	4.9	2.59532	1.611	27.5	161.1	90	106	78	66.5	115	81	30.1	0.85	1.35	1.7	0.503	0.707	1.06	129	3	95	0.6	0.001	5	18.4	1.1
N117	35	F	3.9	2.70602	1.645	24	164.5	64	87.5	54	63	125	81	20	0.73	1.02	2.6	1.185	0.262	1.36	147	3.7	106	0.7	0.001	4.9	4.7	0.9
N118	70	F	3	2.5921	1.61	25.5	161	69	93	56	43	112	73	21.6	0.74	1.6	3	1.831	0.41	1.09	149	3.8	105	0.8	0.895	3.8	0.8	0.5
N119	34	F	3.9	2.4025	1.55	23.5	155	69.1	84	53	39	118	77	22.6	0.82	1.77	3.2	1.58	0.935	1.43	141	3.7	102	0.7	1.137	7.4	5	1.3
N120	26	F	4.8	2.4336	1.56	27	156	87.5	96	72	46	103	70	29.6	0.91	1.9	2.6	1.221	0.616	1.26	147	4.2	105	0.7	0.585	18.4	1.7	3.9
N121	32	F	3.8	2.4025	1.55	26.5	155	70	93.5	60	39.5	99	69	25	0.75	1.77	1.4	0.718	0.376	0.61	134	3.6	99	0.5	0.598	7.4	5	1.3
N122	25	F	3.9	2.3409	1.53	25	153	66	91	57	50	105	60	24.3	0.73	1.32	1.9	0.969	0.319	0.87	132	3.5	98	0.5	0.649	4.1	1.6	0.7
N123	25	F	3.7	2.5281	1.59	24	159	62	89.5	57	45.5	91	63	22.5	0.69	1.36	2.1	1.005	0.41	1.01	140	3.8	102	0.6	0.497	5.5	7.5	0.9
N124	30	F	3.7	2.4087	1.552	27	155.2	77	94	66	52.5	112	68	27.4	0.82	1.47	2.1	1.436	0.809	0.5	137	3.2	100	0.8	0.543	3.8	0.8	0.6
N125	52	F	3.2	2.44922	1.565	21.5	156.5	71	89	53	47	100	66	21.6	0.8	1.51	3.1	2.082	1.083	0.8	129	3.2	96	0.7	0.001	6.4	3.2	0.9
N126	48	F	3.9	2.4649	1.57	27	157	86	97	71	50.5	109	75	28.8	0.89	1.7	2.4	0.754	0.718	1.5	146	3.6	104	0.7	0.001	5.5	17.4	1
N127	28	F	4.5	2.5281	1.59	24	159	67	85	56	48	91	53	22.2	0.79	1.4	2.9	1.364	1.493	1.24	138	3.7	100	0.8	0.001	18.4	1.7	3.7
N128	65	F	5.7	2.3409	1.53	28	153	104.5	109.6	72	64.8	127	66	30.8	0.95	1.61	3.8	1.436	1.22	2.12	139	4	104	0.8	0.283	5.5	7.5	1.4
N129	32	F	5.9	2.3716	1.54	31.5	154	87	98.2	65	51.4	103	64	27.4	0.89	1.69	2.5	1.508	0.821	0.83	133	3.7	99	0.7	0.001	3.9	5.7	1
N130	33	F	4.8	2.7225	1.65	25.5	165	75.6	86.4	50	43.5	107	76	18.4	0.88	1.74	1.8	0.862	0.41	0.86	139	3.8	102	0.7	0.001	18.4	1.7	3.9
N131	34	F	4	2.7556	1.66	25.6	166	86.2	94	62	49.5	98	69	22.5	0.92	1.74	3.7	1.723	0.41	1.9	140	4.3	103	0.9	0.001	18.4	1.7	3.3
N132	30	M	4.8	3.25802	1.805	27.5	180.5	71.5	96	82	61	132	68	25.2	0.75	1.17	4	1.149	1.311	2.59	138	5.1	101	0.9	0.151	5.5	7.5	1.2
N133	26	F	5.2	2.5281	1.59	24	159	69.5	93	60	51	105	72	23.7	0.75	1.36	4.2	1.867	0.536	2.23	141	4.5	104	0.9	0.105	5.5	11.1	1.3
N134	29	F	4.6	2.89	1.7	26	170	77	112	78	58	103	57	27	0.69	1.33	2.9	0.503	1.083	2.18	146	4.6	71	0.5	0.339	5.5	11.1	1.1
N135	42	F	4.5	2.7889	1.67	35	167	84.1	95	72	50.1	161	93	25.8	0.89	1.68	1.4	0.431	0.171	0.94	135	4.5	70	0.5	0.237	4.1	1.6	0.8
N136	28	F	5.3	2.4649	1.57	33	157	93.2	109	79	56	110	54	32	0.86	1.66	3.8	1.723	1.129	1.85	146	4.3	107	1	0.399	5.5	7.5	1.3
N137	38	F	5.7	2.4025	1.55	31	155	95	106	85	62	95	64	35.4	0.9	1.53	4.5	1.185	0.878	3.14	141	3.6	104	0.9	0.572	4.1	5.9	1
N138	46	M	5.8	2.7225	1.65	27	165	75	82	68	54	96	62	25	0.92	1.39	2.9	1.221	0.855	1.51	134	4.1	101	0.8	0.001	18.4	1.7	4.8
N139	28	F	4.7	2.3104	1.52	28	152	89	105	70	54	99	54	30.3	0.85	1.65	4.1	2.082	0.376	1.94	139	3.8	102	0.8	0.001	18.4	1.7	3.9
N140	27	F	4.6	2.7556	1.66	29	166	93.5	108.7	69	56.5	98	66	25	0.86	1.66	4.6	1.4	0.445	3.11	142	4.1	102	0.9	0.395	4.1	5.9	0.8
N141	30	F	4	2.89	1.7	28	170	78	104	60	52	111	72	20.8	0.75	1.5	3.6	1.005	1.197	2.36	145	4.1	105	0.8	0.204	3.8	0.8	0.7
N142	37	M	5.6	2.9584	1.72	33	172	94	107	85	58	125	75	28.7	0.88	1.62	3.5	1.687	1.015	1.61	141	4.1	102	0.8	0.118	3.8	0.8	0.9
N143	35	F	4.2	2.8224	1.68	26	168	86	92	63	50	113	60	22.3	0.94	1.72	4.2	2.262	0.547	1.83	148	4.2	106	0.9	0.761	4.1	5.9	0.8
N144	27	F	5.3	2.4336	1.56	27	156	77	94	56	48	104	70	23	0.82	1.6	3.8	1.903	0.353	1.83	134	4.6	101	0.7	0.323	7.4	5	1.8
N145	52	F	5.8	2.6244	1.62	28	162	76	94	57	54	89	64	21.7	0.81	1.41	4.8	1.4	0.65	3.27	127	4.6	104	0.7	0.417	7.4	5	1.9
N146	27	F	4.2	2.4649	1.57	25	157	72	92	52	54	102	63	21.1	0.78	1.33	4	1.58	0.536	2.31	109	4.5	105	0.7	0.001	3.9	5.7	0.7
N147	32	M	5.8	3.0625	1.75	29	175	81	95	66	49	120	84	21.6	0.85	1.65	4.2	1.221	3.055	2.37	132	4.2	109	1	0.106	5.5	7.5	1.4
N148	68	F	4.9	2.7225	1.65	31	165	104	111	82	57	125	82	30.1	0.94	1.83	3.8	1.687	0.889	1.94	131	3.6	101	0.9	0.351	4.1	5.9	0.9
N149	27	F	4.8	2.56	1.6	27	160	74	101	54	51	104	64	21.1	0.73	1.45	4.3	1.795	0.285	2.45	126	4.1	107	0.8	0.53	3.8	0.8	0.8
N150	29	F	5.6	2.56	1.6	35.1	160	96	108.8	79	54.5	120	72	30.9	0.88	1.76	3.3	1.221	0.73	1.93	137	3.9	99	0.7	0.353	7.4	5	1.9
N151	33	F	4.9	2.8224	1.68	25.2	168	85	88.8	55	42.2	97	51	19.5	0.96	2.01	2.1	1.257	0.217	0.8	133	4.9	101	0.8	0.001	18.4	1.7	4
N152	35	F	5.1	2.6896	1.64	23.4	164	72.4	87.5	50	44	105	65	18.6	0.83	1.65	3.1	1.903	0.684	1.06	121	4.1	102	0.7	0.001	3.9	5.7	0.9
N153	32	F	5.7	2.6244	1.62	30	162	86	111.5	80	59.5	111	75	30.5	0.77	1.45	3.1	1.041	0.844	1.9	127	4	104	0.9	0.001	15.5	14.4	3.9
N154	29	M	5.6	2.6569	1.63	28.8	163	83	97.4	66	52.3	110	70	24.8	0.85	1.59	5.2	1.831	2.166	2.94	134	3.7	95	1	0.001	18.4	1.7	4.6
N155	38	F	5.6	2.4649	1.57	28.2	157	82.2	95.4	55	49.3	106	70	22.3	0.86	1.67	3.2	2.046	0.445	1.07	92	4.1	106	0.8	0.431	4.1	1.6	1
N156	43	M	5.6	2.84597	1.687	26.8	168.7	75.2	89.8	60	40.1	110	55	21.1	0.84	1.88	3.1	0.682	1.026	2.21	90	3.9	102	0.9	0.501	4.1	5.9	1
N157	63	F	5.7	2.5281	1.59	24.5	159	86.3	91.8	52	42	153	88	20.6	0.94	2.06	4.6	1.651	0.718	2.81	95	3.7	104	0.8	0.409	4.1	1.6	1
N158	35	F	4.7	2.3716	1.54	33.9	154	101.1	108.7	90	58.6	136	100	38	0.93	1.73	5.8	1.436	1.254	4.11	127	4.8	104	0.9	0.001	3.9	5.7	0.8
N159	48	F	5.7	2.4964	1.58	40.5	158	125	131.8	110	70.9	116	75	44.1	0.95	1.76	4.1	1.759	1.448	2.05	94	5.4	108	0.5	0.001	3.9	5.7	1
N160	33	F	3.9	2.5921	1.61	34.8	161	91	109.2	85	58	112	53	32.8	0.83	1.57	4.2	1.651	0.342	2.48	87	5.9	104	0.8	0.001	18.4	1.7	3.2
N161	30	F	4.9	2.4964	1.58	24.4	158	69	80	48	44.5	105	72	19.2	0.86	1.55	2.5	1.723	0.57	0.66	86	5.1	106	0.9	0.001	4.1	1.6	0.9
N162	64	F	5.6	2.6896	1.64	31	164	91.6	104	69	55.7	92	50	25.7	0.88	1.64	3.7	0.933	0.695	2.63	91	3.4	107	0.8	0.001	18.4	1.7	4.6
N163	43	F	4.7	2.9241	1.71	21.2	171	69	78.8	45	41	101	59	15.4	0.88	1.68	3.2	1.257	0.923	1.76	83	4.1	102	0.7	0.241	7.4	5	1.6
N164	29	F	5.6	2.6244	1.62	27	162	76	91.7	58	47.8	93	51	22.1	0.83	1.59	3.4	1.651	0.821	1.59	102	4.9	104	0.9	0.001	4.1	1.6	1
N165	35	F	5.9	2.4025	1.55	37	155	99.6	108.5	78	60	97	67	32.5	0.92	1.66	5.3	2.01	0.456	3.2	108	4.4	102	0.9	0.459	3.8	0.8	1
N166	35	F	3.9	2.56	1.6	33.5	160	91	106	72	55.4	137	84	28.1	0.86	1.64	6.6	1.759	1.687	4.5	106	4.9	103	0.9	0.494	4.1	5.9	0.7
N167	40	M	4.5	2.9584	1.72	25.2	172	71	86.2	55	47.2	147	90	18.6	0.82	1.5	3.8	1.759	0.718	1.89	105	4.2	107	0.9	0.374	3.8	0.8	0.8
N168	36	M	4.4	2.7556	1.66	29	166	81.2	96.1	69	49.1	125	69	25	0.84	1.65	3.5	2.01	0.958	1.3	101	4.5	101	0.9	0.395	5.5	11.1	1
N169	39	F	4.5	2.6896	1.64	36.4	164	96.2	112.6	89	59	133	97	33.1	0.85	1.63	4.1	1.723	0.695	2.24	105	3.3	109	0.9	0.323	7.4	5	1.5
N170	50	F	5	2.9584	1.72	31	172	90.2	99.8	71	51.6	173	98	24	0.9	1.75	2.8	1.544	0.433	1.17	107	3.5	108	0.8	0.086	3.7	0.8	0.8
N171	34	F	5.2	2.56	1.6	27	160	87.1	99.2	65	50	118	72	25.4	0.88	1.74	4.9	1.005	0.536	3.79	102	4.3	106	0.8	0.141	4.1	1.6	1
N172	25	F	4.5	2.6896	1.64	29.2	164	82	98.5	68	50.3	124	77	25.3	0.83	1.63	6.7	1.005	1.482	5.4	141	4.5	66	0.8	0.263	5.5	11.1	1.1
N173	43	F	3.7	2.4649	1.57	32.2	157	89.8	101.1	75	60.2	87	52	30.4	0.89	1.49	3.4	1.185	0.866	2.04	102	3.9	102	0.7	0.481	7.4	5	1.2
N174	61	M	5.5	2.7556	1.66	25.5	166	69	72.5	53	41	124	74	19.2	0.95	1.68	4	1.795	4.195	1.37	107	3.1	101	0.9	0.771	5.5	11.1	1.4
N175	32	M	4.3	3.24	1.8	27	180	83	97	75	51	126	73	23.2	0.86	1.63	2.2	1.113	0.456	1	103	3	100	0.7	0.001	3.9	5.7	0.8
N176	33	M	5.8	2.8561	1.69	34	169	103	105.5	95	54.8	115	70	33.3	0.98	1.88	4.3	1.149	3.238	2.5	100	4.1	103	0.9	0.677	4.1	1.6	1.1
N177	70	M	5.2	2.73903	1.655	22.2	165.5	70.8	81.8	51	36.8	78	46	18.6	0.87	1.92	1.3	0.18	0.741	0.97	108	3.4	104	0.8	0.439	5.5	11.1	1.3
N178	26	F	4.3	2.5921	1.61	27.8	161	77	98	65	57	111	67	25.1	0.79	1.35	2.6	1.292	0.342	1.24	100	3.6	108	0.7	0.001	3.9	5.7	0.8
N179	25	M	4.3	2.9584	1.72	25	172	72.5	89	65	46	123	73	22	0.82	1.58	2.9	1.759	0.479	1.06	105	3.9	101	0.8	0.001	6	12.6	1.2
N180	25	M	5.5	3.25802	1.805	29.4	180.5	82.5	94.2	73	49	123	78	22.4	0.88	1.68	3.7	1.651	0.821	1.89	102	4.3	109	0.9	0.089	5.5	11.1	1.4
N181	36	M	5.6	3.16128	1.778	29.5	177.8	92.2	105	80	54.3	117	74	25.3	0.88	1.7	4.5	2.082	1.151	2.19	107	3.9	102	0.9	0.001	6	12.6	1.5
N182	28	M	5.6	2.8561	1.69	33.4	169	92.1	99.5	84	49.8	130	81	28.4	0.93	1.85	2.7	1.113	1.163	1.35	107	3.3	101	0.8	0.127	5.5	11.1	1.4
N183	70	M	5.7	2.6569	1.63	21.5	163	67	83.5	50	38.5	132	77	18.8	0.8	1.74	3.1	2.154	0.41	0.86	111	4.2	106	0.9	0.357	4.1	1.6	1
N184	25	M	4.7	3.0976	1.76	24.5	176	72	88	65	44	110	70	21	0.82	1.64	4.4	2.046	0.365	2.28	106	3.1	106	0.9	0.443	4.1	5.9	0.9
N185	38	M	5.6	2.8224	1.68	25.2	168	74.6	82.5	64	37.2	134	90	22.7	0.9	2.01	8.4	1.005	0.559	7.28	175	6.5	80	0.5	0.231	5.5	11.1	1.3
N186	25	M	4.1	2.8832	1.698	26.8	169.8	77.8	94	70	39.8	118	62	24.3	0.82	1.95	2.6	0.826	0.969	1.58	101	3.6	108	0.8	0.001	5.8	20.1	1
N187	43	M	4.2	2.89	1.7	23.4	170	69.3	81	53	39.8	163	85	18.3	0.86	1.74	2.3	0.898	0.695	1.26	102	3.7	105	0.7	0.203	7.4	5	1.4
N188	26	M	5.4	3.0976	1.76	26.4	176	73.2	88.8	70	43.6	110	60	22.6	0.82	1.68	1.4	0.61	0.353	0.72	104	3.9	109	0.7	0.233	7.4	5	1.8
N189	35	F	4.2	2.60823	1.615	37.8	161.5	100.5	118.9	99	66.3	97	66	38	0.85	1.52	4.1	1.723	0.479	2.28	103	3.4	101	0.8	0.001	6	12.6	1.1
N190	37	M	5.8	2.9241	1.71	29.4	171	102	110	92	54.8	139	96	31.5	0.93	1.86	3.6	1.867	0.616	1.61	109	3.8	102	0.9	0.001	12.2	8.3	3.1
N191	38	M	5.7	2.87303	1.695	32.4	169.5	102.9	104	89	58.2	117	65	31	0.9	1.77	6.1	1.472	1.117	4.41	102	3.8	101	0.8	0.001	6	12.6	1.5
N192	35	M	5.2	2.94123	1.715	27.8	171.5	75	92	67	48.8	113	65	22.8	0.82	1.54	3.4	1.616	0.559	1.67	104	4.6	101	0.8	0.545	7.4	5	1.7
N193	30	M	4.7	2.7556	1.66	27	166	86	94	70	49	127	80	25.4	0.92	1.76	6.9	1.328	2.633	5.05	133	4	106	1.1	0.408	5.5	11.1	1.2
N194	26	M	3.9	2.5281	1.59	26.5	159	76.5	88.5	60	42	101	64	23.7	0.86	1.82	8	0.933	1.767	6.71	136	4.1	90	1.3	0.001	10	1.4	1.8
N195	27	M	3.8	2.9241	1.71	28.4	171	82.3	97	77	52	120	70	26.3	0.85	1.58	16.4	1.687	2.668	14.18	132	3.8	90	1.1	0.001	12.2	8.3	2.1
N196	26	M	5	3.04503	1.745	29.3	174.5	78	91	75	46	121	75	24.6	0.86	1.7	11.9	1.795	1.01	2.03	134	4.1	98	0.9	0.001	10.2	1.4	2.3
N197	27	M	5.7	2.90021	1.703	29	170.3	77	91	68	42.3	108	66	23.5	0.85	1.82	13.8	1.939	1.664	11.53	129	3.7	93	1.2	0.001	6	12.6	1.5
N198	41	M	3.5	2.64062	1.625	28	162.5	85	90	70	39.8	153	84	26.5	0.94	2.14	8.8	1.149	3.078	7.04	125	3.5	92	1	0.359	5.5	7.5	0.9
N199	25	F	3.8	2.6569	1.63	30	163	83	101.5	75	54.2	107	77	28.2	0.82	1.53	9	1.221	2.565	7.27	127	3.8	95	1.1	0.397	5.5	11.1	0.9
N200	36	M	4.2	2.64062	1.625	28	162.5	91.5	100.5	77	45.5	124	80	29.2	0.91	2.01	0.7	0.215	0.228	0.44	133	4.2	64	0.4	0.185	5.5	11.1	1
N201	26	M	5.9	2.56	1.6	26	160	74.5	91	58	39.5	111	62	22.7	0.82	1.88	7.3	2.693	1.813	4.24	132	3.8	90	1.4	0.315	7.4	5	2
N202	28	M	5.3	2.9241	1.71	32	171	86.5	98	82	56	122	86	28	0.88	1.54	10.1	0.969	1.949	8.74	128	3.7	106	1	0.128	5.5	7.5	1.3
																										NOR=˂25µIU/mL
